# Supplementary material for: The role of volcanic-derived clays in the preservation of Ediacaran biota from the Itajaí Basin (ca. 563 Ma, Brazil)
Source: Sci Rep. 2021 Mar 3;11:5013. doi: 10.1038/s41598-021-84433-0 (PMC7930025; doi:10.1038/s41598-021-84433-0)
Supplement: Supplementary file 2 — Supplementary Information 2. [file 41598_2021_84433_MOESM2_ESM.xlsx]

## Sheet: Planilha1
Sample code	Outcrop	Dep Seq	Material	Si–O bend						Si–O–Si bend						Si–O–Al				Alb	Feldspars	Si-O	Feldspars	Albite	Al–O–Si in plane	Qz	Qz	Al-O out-of-plane		AlOHAl bend		Si-O-Si stretching	Si-O-Si stretchin		SiOap stretch	SiOap stretch	Qz	Aliphatic compounds			OH-stretch
IB7	AF222	DS1	Fine silicilasts (mud and silt)	418sh			429						470				520sh	531			649w	695	~725?	746	~761	779	797	830	~878	911		1007	1028		1079	1110sh	1162	2855	2926	2963		3599sh	3620	3628sh?			3698	~4088	~4181w
IB1	AF151	DS1	Fine silicilasts	416sh		425sh	430						469	474sh			520	529sh			649	695	~724	746	~761	779	798	827	~878	912		1012sh	1028		1086	1110sh	1163	2855	2926		3568	3599sh	3620	3628sh	3652?	3669?	3698	~4088	~4190w
IB2	AF153	DS1	Fine silicilasts	416sh		425sh	428				463sh		469	474sh			522	529sh			648	695	~725?	746	~761	779	798	827	~878	911		1012sh	1027		1085	1110sh	1163	2855	2926	2966		3599sh	3620	3628sh?			3698	~4088	~4190w
IB5	AF236	DS1 (Arumberia level)	Fossiliferous beds (Arumberia)	416sh	423sh		430				463sh		471	475sh		518		531sh		589sh	648	696	~724	746	~761	779	799	827	~878	915		1012	1033	1062sh	1090		1164	2855	2926		3568		3622	3628sh	3652?	3669?	3700	~4083	~4190w
IB6	AF236	DS1	Fine silicilasts			426							469	475sh			525			589sh	649	695	~725	746	~761	779	798	827	~878	912		1012	1029	1062sh?	1085		1163	2855	2926		3568?		3620	3628sh			3700	~4088	~4190w
IB8	M9	DS1	Fine silicilasts				428						470				520sh		532		644	696	~725?		~752	779	799	827	~878	912		1008	1030		1082	1112sh	1163	2855	2926			3599sh	3620		3652	3669	3698	~4088	~4190
IB9	M11	DS1	Fine silicilasts		421sh	426		436			464sh		470				521	530sh		589sh	649	695	~725	746	~761	779	799	827	~878	911		1007	1029		1085	1112sh	1164	2855	2926			3599sh	3620	3628sh?			3698	~4088	~4190w
IB10	M12	DS1	Fine silicilasts	417sh	422sh		430				462sh		468	473sh			523sh	529sh	533		643	696			~752	779	799	827	~878	911		1007	1031		1084	1112sh	1164	2855	2926			3599sh	3620		3652	3669	3698	~4088	~4190
IB12	AF103	DS2	Fine silicilasts				428						469	474sh			520	528sh		590sh	649	696	~725	~747	~760	779	798	828	~878	911	~935	1008	1029		1087		~1164	2856w	2926w		3568sh	3599sh	3620	3628sh			3700	~4088	~4190
IB13	AP1	DS2	Fine silicilasts	415sh	423sh		430	436sh	443sh				470			515sh	523	528sh	533sh		649	696	~725?	~746	~760	779	798	828	~878	911	~935	1008	1029		1081	~1112	~1163	2856w	2926w		3568sh	3599sh	3620	3628sh	~3652	~3669	3700	~4088	~4190
IB14	AF19	DS2	Fine silicilasts	416sh		426sh	431	435sh					470			518		529sh			648	696	~725?		~760	779	799	828	~878	912		1008	1029		1087	~1112	~1164	2856w	2926w		3568sh	3599sh	3620	3628sh	~3652	~3669	3699	~4088	~4190
IB15	AF9	DS2	Fine silicilasts		423sh	426	431	436sh	445				470	474sh		516sh		527	533sh		646	695	~725	~746	760	779	798	828	~878	912		1008	1029		1087sh	~1112	~1162	2856w	2926w		3568sh	3599sh	3620	3628sh	~3652	~3669	3700	~4090	~4190
A16	A16	DS2	Fossiliferous beds	416sh		426sh	430	436sh					470				525					696			~755	779	799	825	~878	913		1012	1032		1084	~1112	~1164	2856	2926	2960	3568sh		3621	3628sh	~3652	~3669	3701	~4083	~4190
IB20	AF14	DS2-DS3	Fine silicilasts	415sh			431	436sh		457sh	463sh		468	471		518			535	589sh	646	696	725			779	799		~878	913	~940	1010	1033	~1060	1082	~1112	~1163	2856	2928	2975	3568sh	3599sh	3620	3628sh	~3652	~3670	3696	~4088	~4192
IB17	AF57	DS3	Fine silicilasts		420sh		429					468sh	472				522sh	529	534sh			695			~755	~778	798	828	~878	912		~1008	1030	1076		~1112	~1163	2856	2928	2975?	3568sh	3599sh	3622	3628sh	~3652	~3670	3701	~4088	~4190
IB22	AF80	DS3	Fine silicilasts				429						472					526				696				779	797			912		1011	1030				~1164	2856	2928			3599sh	3622	3628sh		~3670	3701	~4088	~4190
IB23	B16	DS4 (Similar to A16)	Fossiliferous beds		420sh	426	431sh						471				521			589sh	~643	~695	~725?	~746	~755	798	778	828	~878	912		~1008	1030	~1060	1084		~1164	2856	2928		3568sh	3599sh	3620	3628sh	~3653	~3670	3700	~4083	~4192
IB24	AF172	DS4	Fine silicilasts																		~653	695			~755	798	~778	828	~878	912		1008	1030		1082	~1112	~1165	2856	2928	2962	3568sh	3599sh	3620	3628sh	~3654	~3670	3698	~4088	~4190
IB3	AF236	DS1	Silicified tuffite (chert)			426					464sh		470	474sh		515				591sh	647	695				779	799	828	~878	910			1034	~1061	1090		~1165	2856	2926	2961			3622	3629sh				~4090
IB4	AF236	DS1	Silicified tuffite (chert)	416							464sh		468	474	478	515			534sh	591sh	647	695				779	799	828	~878	912			1034	~1062	1087		~1164	2856	2928	2970	3568sh		3622	3629sh				~4090
IB29	AFZ	DS5?	Vitric tuffite (chert)			426					464sh		468	472	480sh	516				591sh	645	695				779	799	828	~878	913			1034		1090		~1165	2856	2928		3568sh		3622	3629sh			3696	~4090
IB11	M12	DS1	Argillaceous tuff		423									472			524								~750	779	800	827	~878	911		~1012	1028		~1080			2856	2928	2961	3568sh		3620	3629sh				~4083
04 (MM)	A16	DS2	Fossil clays		429								471	~475sh				528				697			~754	779	800	~830	~874	913		~1011	1032		1085	~1112	1164	2855	2927	2960		~3604sh	3623		~3656		3702	~4083	4189
05 (CL)	A16	DS2	Coarse-grained volcaniclastic laminae		430								471					526				696			~754	779	799	~828	~878	913		~1012	1033		1083	~1112	1164	2855	2927	2960		~3604sh	3622		~3656		3702	~4083	4189
[truncated: 10 more columns]
