# Supplementary material for: The role of volcanic-derived clays in the preservation of Ediacaran biota from the Itajaí Basin (ca. 563 Ma, Brazil)
Source: Sci Rep. 2021 Mar 3;11:5013. doi: 10.1038/s41598-021-84433-0 (PMC7930025; doi:10.1038/s41598-021-84433-0)
Supplement: Supplementary file 3 — Supplementary Information 3. [file 41598_2021_84433_MOESM3_ESM.xls]

## Sheet: selected analysis
		MgO	Na2O	Al2O3	SiO2	K2O	CaO	TiO2	MnO	FeO		All iron is +3	FeO	Fe2O3	Sum																																Mg	Na	Al
		Oxide wt (%)																		wt (%)*1000/M.wt													*No of Oxygen														*Nb of Cat. Unit Formula
		40.31	30.99	50.98	60.09	47.1	56.08	47.9	70.9374		Fe+2%	Fe+3%	71.85	79.85			Base			1	0.5	1.5	2	0.5	1	2	1	1	1.5
Sample	Spectrum	MgO	Na2O	Al2O3	SiO2	K2O	CaO	TiO2	MnO	FeO			FeO	Fe2O3	Sum			Sample	Spectrum	MgO	Na2O	Al2O3	SiO2	K2O	CaO	TiO2	MnO	FeO	Fe2O3		Sample	Spectrum	MgO	Na2O	Al2O3	SiO2	K2O	CaO	TiO2	MnO	FeO	Fe2O3	Total		Sample	Spectrum	Mg	Na	Al
	Fossil4	1.2189	0.0920372	29.5627	56.2019	8.05859	0.132199	0.190038	0	4.54105	0	1	0	5.04666	100.503		11		Fossil4	30.2382	2.9699	579.888	935.295	171.095	2.35732	3.96738	0	0	63.2018			Fossil4	30.2382	1.48495	869.832	1870.59	85.5476	2.35732	7.93477	0	0	94.8027	2962.79				0.112266	0.0110264	2.15296
	Fossil5	1.25056	0.102069	30.6556	55.4711	7.53402	0.158509	0.29265	0	4.52525	0	1	0	5.02911	100.494		11		Fossil5	31.0237	3.29361	601.327	923.133	159.958	2.82648	6.1096	0	0	62.9819			Fossil5	31.0237	1.64681	901.99	1846.27	79.979	2.82648	12.2192	0	0	94.4729	2970.42				0.114886	0.0121968	2.22682
	Fossil6	1.34429	0.0906925	30.2393	55.3339	8.18839	0.103643	0.248295	0	4.44185	0	1	0	4.93642	100.485		11		Fossil6	33.3487	2.92651	593.161	920.851	173.851	1.84812	5.18362	0	0	61.8211			Fossil6	33.3487	1.46325	889.741	1841.7	86.9256	1.84812	10.3672	0	0	92.7317	2958.13				0.124009	0.0108824	2.20571
	Fossil7	1.111	0.0796817	31.1503	56.6127	7.40206	0.0775803	0.158277	0.068526	3.22103	0	1	0	3.57967	100.24		11		Fossil7	27.5614	2.57121	611.03	942.132	157.156	1.38339	3.30433	0.966007	0	44.8299			Fossil7	27.5614	1.2856	916.546	1884.26	78.5782	1.38339	6.60865	0.966007	0	67.2449	2984.44				0.101585	0.00947692	2.25213
	Fossil8	1.25061	0.0407221	27.0565	60.343	7.1748	0.095123	0.338952	0	3.59943	0	1	0	4.0002	100.3		11		Fossil8	31.0248	1.31404	530.727	1004.21	152.331	1.6962	7.07625	0	0	50.0964			Fossil8	31.0248	0.65702	796.091	2008.42	76.1656	1.6962	14.1525	0	0	75.1447	3003.35				0.113631	0.00481277	1.94383
	Fossil9	1.24129	0.088571	30.2192	56.5863	7.54767	0.106195	0.165382	0.0270548	3.95687	0	1	0	4.39744	100.379		11		Fossil9	30.7936	2.85805	592.767	941.693	160.248	1.89364	3.45265	0.381389	0	55.0712			Fossil9	30.7936	1.42903	889.15	1883.39	80.1239	1.89364	6.9053	0.381389	0	82.6068	2976.67				0.113795	0.0105617	2.19051
	Fossil10	1.08138	0.125818	25.1559	62.429	6.94915	0.0852903	0.314571	0.0215322	3.82492	0	1	0	4.2508	100.413		11		Fossil10	26.8266	4.05996	493.446	1038.93	147.54	1.52087	6.56724	0.303538	0	53.2348			Fossil10	26.8266	2.02998	740.17	2077.85	73.7701	1.52087	13.1345	0.303538	0	79.8522	3015.46				0.0978599	0.0148102	1.80003
	Fossil12	0.966683	0	30.2685	56.8175	8.20087	0.0657793	0.0851408	0	3.5602	0	1	0	3.9566	100.361		11		Fossil12	23.9812	0	593.733	945.54	174.116	1.17295	1.77747	0	0	49.5504			Fossil12	23.9812	0	890.6	1891.08	87.058	1.17295	3.55494	0	0	74.3256	2971.77				0.0887664	0	2.1977
	Fossil13	1.17502	0.120155	30.2964	56.7481	7.52488	0.0358948	0.0879676	0	4.01157	0	1	0	4.45823	100.447		11		Fossil13	29.1496	3.87723	594.28	944.385	159.764	0.640063	1.83648	0	0	55.8325			Fossil13	29.1496	1.93861	891.42	1888.77	79.8819	0.640063	3.67297	0	0	83.7488	2979.22				0.107627	0.0143157	2.19422
	Fossil14	1.39743	0.110612	31.1935	56.093	7.54993	0.0293086	0	0	3.62624	0	1	0	4.03	100.404		11		Fossil14	34.667	3.56928	611.877	933.483	160.296	0.522621	0	0	0	50.4697			Fossil14	34.667	1.78464	917.816	1866.97	80.1479	0.522621	0	0	0	75.7045	2977.61				0.128068	0.0131858	2.26042
	Fossil15	1.25333	0.0821306	32.0148	54.6017	8.06978	0.0718441	0.256752	0.058084	3.54737	0	1	0	3.94235	100.351		11		Fossil15	31.0923	2.65023	627.988	908.666	171.333	1.2811	5.36016	0.818806	0	49.3719			Fossil15	31.0923	1.32511	941.982	1817.33	85.6665	1.2811	10.7203	0.818806	0	74.0579	2964.28				0.115379	0.00983462	2.33037
	Fossil17	1.14009	0.103451	31.0172	55.5954	7.99635	0.0998202	0.340684	0.0565709	3.61598	0	1	0	4.01859	100.368		11		Fossil17	28.283	3.33821	608.42	925.203	169.774	1.77996	7.1124	0.797476	0	50.3268			Fossil17	28.283	1.66911	912.629	1850.41	84.8869	1.77996	14.2248	0.797476	0	75.4901	2970.17				0.104746	0.012363	2.25328
	Fossil18	1.22089	0.0776945	28.2319	57.9147	7.35139	0.147086	0.242985	0	4.76923	0	1	0	5.30025	100.487		11		Fossil18	30.2874	2.50708	553.783	963.8	156.081	2.62278	5.07276	0	0	66.3776			Fossil18	30.2874	1.25354	830.675	1927.6	78.0403	2.62278	10.1455	0	0	99.5664	2980.19				0.111792	0.00925375	2.04404
	Fossil19	1.36984	0.134066	27.5176	58.6603	7.38889	0.176573	0.335572	0.0202288	4.15802	0	1	0	4.62098	100.224		11		Fossil19	33.9828	4.32612	539.772	976.208	156.877	3.1486	7.00567	0.285164	0	57.8708			Fossil19	33.9828	2.16306	809.659	1952.42	78.4383	3.1486	14.0113	0.285164	0	86.8062	2980.91				0.125401	0.015964	1.99184
	9693-14_ 2	1.21411	0.134771	26.7962	48.8642	7.84398	0.0118602	0.213512	0.0263491	4.28213	0	1	0	4.75892	89.8639		11		9693-14_ 2	30.1192	4.34887	525.622	813.183	166.539	0.211488	4.45745	0.371441	0	59.5982			9693-14_ 2	30.1192	2.17443	788.433	1626.37	83.2694	0.211488	8.9149	0.371441	0	89.3973	2629.26				0.126009	0.0181943	2.19904
	9693-14_ 3	1.22483	0.116346	28.7123	48.0124	7.62798	0	0.161207	0	3.91403	0	1	0	4.34983	90.2049		11		9693-14_ 3	30.3852	3.7543	563.207	799.009	161.953	0	3.36549	0	0	54.475			9693-14_ 3	30.3852	1.87715	844.811	1598.02	80.9764	0	6.73099	0	0	81.7124	2644.51				0.126389	0.0156163	2.3427
	9693-14_ 5	0.942683	0.073039	23.7726	56.6411	6.51572	0	0.219782	0.0162715	3.31447	0	1	0	3.68351	91.8647		11		9693-14_ 5	23.3858	2.35686	466.312	942.604	138.338	0	4.58836	0.229379	0	46.1304			9693-14_ 5	23.3858	1.17843	699.469	1885.21	69.1691	0	9.17672	0.229379	0	69.1956	2757.01				0.0933055	0.00940345	1.86051
	9693-14_ 6	0.89519	0.105329	20.3986	60.5803	5.60044	0.0577112	0.335853	0.0479489	2.85638	0	1	0	3.17442	91.1959		11		9693-14_ 6	22.2076	3.39882	400.13	1008.16	118.905	1.02909	7.01154	0.675933	0	39.7548			9693-14_ 6	22.2076	1.69941	600.195	2016.32	59.4526	1.02909	14.0231	0.675933	0	59.6322	2775.24				0.0880229	0.0134716	1.58597
	9693-14_ 7	1.10449	0.0513089	27.0453	51.4169	7.75081	0.069631	0.156327	0	3.36359	0	1	0	3.73811	91.3329		11		9693-14_ 7	27.3999	1.65566	530.509	855.664	164.561	1.24164	3.26361	0	0	46.8141			9693-14_ 7	27.3999	0.82783	795.763	1711.33	82.2803	1.24164	6.52723	0	0	70.2212	2695.59				0.111812	0.00675632	2.16487
	9693-14_ 9	1.52601	0.069357	21.7618	55.0501	6.75461	0.0610656	0.262056	0	4.50685	0	1	0	5.00865	90.4936		11		9693-14_ 9	37.8568	2.23805	426.869	916.127	143.41	1.0889	5.4709	0	0	62.7258			9693-14_ 9	37.8568	1.11902	640.303	1832.25	71.705	1.0889	10.9418	0	0	94.0886	2689.36				0.154842	0.00915405	1.74598
	9693-14_ 10	1.20469	0.0793118	25.9803	52.7733	6.98108	0	0.209992	0.0225212	3.02787	0	1	0	3.36501	90.6162		11		9693-14_ 10	29.8856	2.55927	509.618	878.237	148.218	0	4.38398	0.31748	0	42.1416			9693-14_ 10	29.8856	1.27964	764.426	1756.47	74.1091	0	8.76795	0.31748	0	63.2124	2698.47				0.121825	0.0104326	2.0774
	9693-14_ 11	1.18565	0.067911	24.7089	54.1788	7.69062	0	0.28828	0	2.88573	0	1	0	3.20704	91.3272		11		9693-14_ 11	29.4132	2.19139	484.678	901.628	163.283	0	6.01838	0	0	40.1633			9693-14_ 11	29.4132	1.09569	727.017	1803.26	81.6414	0	12.0368	0	0	60.245	2714.7				0.119183	0.00887951	1.96392
	9693-14_ 12	0.851892	0.0533518	19.656	60.5711	6.30691	0	0.649834	0	2.34059	0	1	0	2.60119	90.6902		11		9693-14_ 12	21.1335	1.72158	385.562	1008.01	133.905	0	13.5665	0	0	32.576			9693-14_ 12	21.1335	0.860791	578.344	2016.01	66.9523	0	27.133	0	0	48.864	2759.3				0.0842491	0.00686312	1.53705
	9693-14_ 13	0.807049	0.0996182	18.6849	60.4355	6.99175	0	0.943225	0	2.98771	0	1	0	3.32037	91.2824		11		9693-14_ 13	20.0211	3.21453	366.515	1005.75	148.445	0	19.6915	0	0	41.5826			9693-14_ 13	20.0211	1.60726	549.772	2011.5	74.2224	0	39.3831	0	0	62.3738	2758.88				0.0798265	0.0128167	1.46134
	9693-14_ 14	0.928356	0.0936967	26.5511	51.3982	7.81086	0.0137273	0.305762	0.00434652	3.3917	0	1	0	3.76934	90.8755		11		9693-14_ 14	23.0304	3.02345	520.815	855.354	165.836	0.244781	6.38335	0.0612726	0	47.2053			9693-14_ 14	23.0304	1.51173	781.222	1710.71	82.9178	0.244781	12.7667	0.0612726	0	70.8079	2683.27				0.0944126	0.0123946	2.13507
	9693-14_ 15	1.06569	0.0925777	23.8198	54.2376	7.43532	0.0244726	0.2669	0	4.03176	0	1	0	4.48067	91.423		11		9693-14_ 15	26.4374	2.98734	467.238	902.606	157.862	0.436387	5.57203	0	0	56.1136			9693-14_ 15	26.4374	1.49367	700.857	1805.21	78.9312	0.436387	11.1441	0	0	84.1704	2708.68				0.107363	0.0121316	1.89746
	9693-14_ 16	1.18978	0.0628167	27.4994	48.1381	8.16196	0.00235435	0.227713	0.0151681	3.2079	0	1	0	3.56508	88.8624		11		9693-14_ 16	29.5158	2.027	539.416	801.1	173.29	0.041982	4.75392	0.213824	0	44.6472			9693-14_ 16	29.5158	1.0135	809.124	1602.2	86.645	0.041982	9.50784	0.213824	0	66.9709	2605.23				0.124624	0.00855855	2.27756
	9693-14_ 17	1.32684	0.0866294	25.9211	49.8813	7.23159	0.012056	0.361212	0.00657046	3.80362	0	1	0	4.22713	89.0544		11		9693-14_ 17	32.916	2.7954	508.456	830.109	153.537	0.214979	7.54097	0.0926234	0	52.9383			9693-14_ 17	32.916	1.3977	762.684	1660.22	76.7685	0.214979	15.0819	0.0926234	0	79.4075	2628.78				0.137735	0.0116972	2.12761
	9693-14_ 18	1.01617	0.0697832	17.7931	62.2465	6.22336	0.0231999	0.130022	0	3.17011	0	1	0	3.52308	91.0252		11		9693-14_ 18	25.2088	2.2518	349.02	1035.89	132.131	0.413693	2.71446	0	0	44.1213			9693-14_ 18	25.2088	1.1259	523.531	2071.78	66.0654	0.413693	5.42891	0	0	66.1819	2759.73				0.10048	0.00897542	1.39116
	9693-14_ 20	1.06159	0.051552	21.1139	55.5678	6.69979	0.0607232	0.137618	0.0305005	3.61158	0	1	0	4.0137	88.7371		11		9693-14_ 20	26.3355	1.6635	414.161	924.742	142.246	1.0828	2.87302	0.429963	0	50.2655			9693-14_ 20	26.3355	0.831752	621.241	1849.48	71.1231	1.0828	5.74604	0.429963	0	75.3983	2651.67				0.109248	0.00690076	1.71807
	9693-14_ 21	0.954498	0.0956383	23.9843	54.4096	7.27586	0.0092855	0.228608	0.0330499	3.28455	0	1	0	3.65026	90.6411		11		9693-14_ 21	23.6789	3.0861	470.465	905.468	154.477	0.165576	4.7726	0.465902	0	45.714			9693-14_ 21	23.6789	1.54305	705.698	1810.94	77.2385	0.165576	9.5452	0.465902	0	68.571	2697.84				0.0965469	0.0125831	1.91824
	9693-14_ 22	1.42481	0.0680084	23.9625	51.5784	7.63467	0	0.364052	0	4.37164	0	1	0	4.85839	89.8908		11		9693-14_ 22	35.3464	2.19453	470.037	858.353	162.095	0	7.60025	0	0	60.844			9693-14_ 22	35.3464	1.09726	705.055	1716.71	81.0475	0	15.2005	0	0	91.2659	2645.72				0.146958	0.0091241	1.95425
	9693-14_ 23	1.14325	0.093313	26.419	49.6183	7.8128	0.0201135	0.296706	0.0030859	4.20482	0	1	0	4.673	90.0795		11		9693-14_ 23	28.3614	3.01107	518.223	825.732	165.877	0.358657	6.19428	0.0435018	0	58.5222			9693-14_ 23	28.3614	1.50553	777.335	1651.46	82.9385	0.358657	12.3886	0.0435018	0	87.7833	2642.18				0.118075	0.0125358	2.15748
	9693-14_ 24	1.03705	0.0587853	24.6859	49.549	6.11194	0.0497888	0.452973	0.0326896	4.06348	0	1	0	4.51592	86.4941		11		9693-14_ 24	25.7269	1.89691	484.228	824.58	129.765	0.887817	9.45664	0.460824	0	56.5551			9693-14_ 24	25.7269	0.948457	726.342	1649.16	64.8826	0.887817	18.9133	0.460824	0	84.8326	2572.15				0.110023	0.00811228	2.07083
	9693-14_ 25	1.21965	0.0451098	21.7866	54.4313	6.43823	0.0619423	0.137871	0	3.66738	0	1	0	4.07571	88.1963		11		9693-14_ 25	30.2567	1.45563	427.355	905.829	136.693	1.10453	2.87831	0	0	51.0421			9693-14_ 25	30.2567	0.727813	641.033	1811.66	68.3464	1.10453	5.75661	0	0	76.5632	2635.45				0.126287	0.00607559	1.78372
	9693-14_ 28	1.37135	0.0509354	26.378	50.389	7.89959	0.0420589	0.148103	0	3.52684	0	1	0	3.91952	90.1986		11		9693-14_ 28	34.02	1.64361	517.419	838.559	167.719	0.74998	3.09192	0	0	49.0861			9693-14_ 28	34.02	0.821804	776.129	1677.12	83.8597	0.74998	6.18383	0	0	73.6291	2652.51				0.141081	0.00681606	2.14575
	9693-14_ 30	0.949079	0.559358	26.1911	52.2841	5.37897	0.0261503	0.100723	0.0118604	2.31904	0	1	0	2.57725	88.0785		11		9693-14_ 30	23.5445	18.0496	513.752	870.096	114.203	0.466304	2.10278	0.167195	0	32.2762			9693-14_ 30	23.5445	9.02481	770.627	1740.19	57.1016	0.466304	4.20556	0.167195	0	48.4143	2653.74				0.097594	0.0748173	2.12955
[truncated: 7 more columns]

## Sheet: Table
	Table 1 Representative normalized chemical analyses of illite and the corresponding calculated structural formulae
	Oxides wt%	1	2	3	4	5	6	7	8	9	10	11	12	13	14	15	16	17	18	19	20	21	22	23	24	25	26	27	28	29	30
	SiO2	56.2019	55.3339	56.6127	60.343	56.5863	62.429	56.8175	56.7481	56.093	54.6017	55.5954	58.6603	53.2259	61.6571	66.4288	56.2961	58.2382	59.3239	56.559	59.326	54.1715	56.0121	62.6206	60.0275	57.379	55.0827	57.286	61.716	55.8645	59.3607
	Al2O3	29.5627	30.2393	31.1503	27.0565	30.2192	25.1559	30.2685	30.2964	31.1935	32.0148	31.0172	27.5176	31.8301	25.8778	22.3679	29.6118	28.6707	27.0553	29.2171	26.0545	30.9461	29.107	23.7938	26.4608	26.6573	29.3285	28.5406	24.7023	29.2444	29.736
	FeO	-	-	-	-	-	-	-	-	-	-	-	-	-	-	-	-	-	-	-	-	-	-	-	-	-	-	-	-	-	-
	Fe2O3	5.04666	4.93642	3.57967	4.0002	4.39744	4.2508	3.9566	4.45823	4.03	3.94235	4.01859	4.62098	4.82216	4.00971	3.48088	4.09284	3.71347	3.51159	4.14781	4.90103	4.01191	4.74668	4.52314	4.02716	5.40477	5.18763	5.22108	4.62118	4.34544	2.92609
	MgO	1.2189	1.34429	1.111	1.25061	1.24129	1.08138	0.966683	1.17502	1.39743	1.25333	1.14009	1.36984	1.35783	1.02617	0.981613	1.2093	1.32944	1.29824	1.02157	1.16567	1.3389	1.48993	1.19633	1.05305	1.58505	1.26915	1.19898	1.38288	1.52036	1.07754
	TiO2	0.190038	0.248295	0.158277	0.338952	0.165382	0.314571	0.0851408	0.0879676	0	0.256752	0.340684	0.335572	0.178712	0.239246	0.368276	0.171162	0.231738	0.315657	0.336463	0.29194	0.256253	0.405609	0.155085	0.252212	0.404993	0.329383	0.523704	0.156323	0.164196	0.114356
	MnO	0	0	0.068526	0	0.0270548	0.0215322	0	0	0	0.058084	0.0565709	0.0202288	0	0.0177125	0.052578	0	0.0248534	0	0.00478294	0	0.0170692	0.00737803	0.0343717	0.0364624	0	0.00342575	0.0377941	0	0	0.0134657
	CaO	0.132199	0.103643	0.0775803	0.095123	0.106195	0.0852903	0.0657793	0.0358948	0.0293086	0.0718441	0.0998202	0.176573	0	0	0.0632827	0.0762387	0	0	0.0151056	0.0267685	0.00264944	0.0135378	0.0684304	0.0102442	0	0.0223286	0.0575632	0.0702323	0.0466292	0.0296898
	Na2O	0.0920372	0.0906925	0.0796817	0.0407221	0.088571	0.125818	0	0.120155	0.110612	0.0821306	0.103451	0.134066	0.12898	0.0795071	0.115498	0.0561779	0.087525	0.0743601	0.103105	0.101263	0.0706899	0.097277	0.0580952	0.105513	0.0756567	0.10359	0.0679646	0.0511471	0.0564703	0.635067
	K2O	8.05859	8.18839	7.40206	7.1748	7.54767	6.94915	8.20087	7.52488	7.54993	8.06978	7.99635	7.38889	8.45628	7.09274	6.14111	8.48633	7.70401	8.42095	8.59513	8.13288	9.18494	8.12042	7.55016	8.02711	8.49327	8.67323	7.06631	7.29988	8.75799	6.10702
	Total	100.503	100.485	100.24	100.3	100.379	100.413	100.361	100.447	100.404	100.351	100.368	100.224	100	100	100	100	100	100	100	100	100	100	100	100	100	100	100	100	100	100
	Numbers of cations on the basis of 11 oxygens
	Si	3.47249	3.42425	3.4725	3.67799	3.47994	3.78986	3.49991	3.4869	3.44851	3.37193	3.42649	3.60235	3.32352	3.76083	3.99597	3.49174	3.58003	3.6534	3.5065	3.6655	3.38246	3.47355	3.83613	3.69189	3.56874	3.43771	3.52637	3.78081	3.47751	3.60662
	Al IV	0.527511	0.575753	0.527503	0.322007	0.520062	0.210135	0.500089	0.513104	0.551491	0.628071	0.573515	0.397648	0.676476	0.239173	0.00402762	0.508257	0.419972	0.346599	0.493498	0.334503	0.617537	0.526452	0.163869	0.308106	0.431259	0.562286	0.473625	0.21919	0.522485	0.393376
	∑Tet	4	4	4	4	4	4	4	4	4	4	4	4	4	4	4	4	4	4	4	4	4	4	4	4	4	4	4	4	4	4
	Al VI	1.62545	1.62996	1.72463	1.62182	1.67045	1.58989	1.69761	1.68112	1.70893	1.7023	1.67976	1.59419	1.66622	1.62133	1.58194	1.65661	1.65742	1.61732	1.64157	1.56296	1.66002	1.60116	1.5542	1.61014	1.52299	1.5952	1.59721	1.56453	1.62326	1.73617
	Fe+3	0.234651	0.229886	0.165234	0.183482	0.20351	0.194194	0.183411	0.206147	0.186447	0.183212	0.186385	0.213552	0.226592	0.184052	0.157573	0.191036	0.171785	0.162742	0.193517	0.227878	0.188513	0.221518	0.208518	0.186391	0.252969	0.243641	0.241862	0.213043	0.203561	0.133788
	Fe+2	-	-	-	-	-	-	-	-	-	-	-	-	-	-	-	-	-	-	-	-	-	-	-	-	-	-	-	-	-	-
	Mg	0.112266	0.124009	0.101585	0.113631	0.113795	0.0978599	0.0887664	0.107627	0.128068	0.115379	0.104746	0.125401	0.126389	0.0933055	0.0880229	0.111812	0.121825	0.119183	0.0944126	0.107363	0.124624	0.137735	0.109248	0.0965469	0.146958	0.118075	0.110023	0.126287	0.141081	0.097594
	Ti	0.0147298	0.0192756	0.012179	0.0259173	0.0127589	0.0239564	0.00657929	0.00678074	0	0.0198908	0.0263408	0.025852	0.013999	0.0183068	0.0277911	0.013318	0.0178708	0.0243865	0.0261684	0.0226281	0.0200723	0.0315548	0.0119182	0.0194595	0.0315993	0.0257882	0.040442	0.0120137	0.0128222	0.0087162
	Mn	0	0	0.0035605	0	0.00140939	0.00110727	0	0	0	0.00303847	0.00295345	0.0010523	0	0.000915182	0.00267915	0	0.00129417	0	0.000251185	0	0.000902821	0.000387578	0.00178363	0.00189964	0	0.000181108	0.00197074	0	0	0.000693039
	∑Oct	1.9871	2.00313	2.00718	1.94485	2.00192	1.90701	1.97637	2.00167	2.02345	2.02382	2.00019	1.96005	2.0332	1.91791	1.858	1.97278	1.9702	1.92363	1.95592	1.92083	1.99413	1.99235	1.88567	1.91444	1.95452	1.98288	1.99151	1.91588	1.98072	1.97696
	Ca	0.00875208	0.00687237	0.00509887	0.00621247	0.00699778	0.00554793	0.00434168	0.00236327	0.00193069	0.00475398	0.00659208	0.0116188	0	0	0.00407892	0.0050668	0	0	0.00100347	0.00177218	0.00017726	0.000899566	0.00449179	0.000675108	0	0.00149317	0.00379681	0.00461018	0.00311018	0.00193287
	Na	0.0110264	0.0108824	0.00947692	0.00481277	0.0105617	0.0148102	0	0.0143157	0.0131858	0.00983462	0.012363	0.015964	0.0156163	0.00940345	0.0134716	0.00675632	0.0104326	0.00887951	0.0123946	0.0121316	0.00855855	0.0116972	0.00690076	0.0125831	0.0091241	0.0125358	0.00811228	0.00607559	0.00681606	0.0748173
	K	0.635229	0.646478	0.579245	0.557925	0.59218	0.538208	0.64449	0.589886	0.592171	0.635792	0.628757	0.578898	0.673653	0.551945	0.471296	0.671529	0.604194	0.661623	0.679839	0.641082	0.731677	0.642468	0.590083	0.629854	0.673936	0.690584	0.55495	0.570537	0.695535	0.473382
	∑Int.	0.655007	0.664232	0.59382	0.56895	0.60974	0.558566	0.648831	0.606565	0.607288	0.650381	0.647712	0.606481	0.689269	0.561349	0.488847	0.683353	0.614626	0.670502	0.693237	0.654986	0.740413	0.655064	0.601476	0.643112	0.68306	0.704613	0.566859	0.581223	0.705461	0.550132
	All Fe has been considered as Fe3+. Tet = tetrahedral occupancy; Oct = octahedral occupancy; Int = interlayer occupancy
