# Supplementary material for: The role of volcanic-derived clays in the preservation of Ediacaran biota from the Itajaí Basin (ca. 563 Ma, Brazil)
Source: Sci Rep. 2021 Mar 3;11:5013. doi: 10.1038/s41598-021-84433-0 (PMC7930025; doi:10.1038/s41598-021-84433-0)
Supplement: Supplementary file 4 — Supplementary Information 4. [file 41598_2021_84433_MOESM4_ESM.xlsx]

## Sheet: For statistics
Mineral/Structure	Centre	Width	Area	Centre	Width	Area	Centre	Width	Area	Centre	Width	Area	Centre	Width	Area	Centre	Width	Area	Centre	Width	Area	Centre	Width	Area	Centre	Width	Area	Centre	Width	Area	Centre	Width	Area	Centre	Width	Area	Centre	Width	Area	Centre	Width	Area	Centre	Width	Area	Centre	Width	Area	Centre
C/M	129.386	7.97508	952719				149.663	22.1699	941262													195.837	17.2271	1975490				210.719	18.6545	1394180										263.589	13.5622	5175470
C/M	129.104	6.31943	783621	146.224	7.43827	164051				154.649	14.3316	347169													203.819	25.9248	4191960													263.837	13.0096	2474460				285.15	19.5567	258772	333.244
C/M	127.676	8.554	1441030				151.829	20.6853	315809																204.662	28.5133	6113700													263.115	14.2567	3056850
C/M	129.159	6.28984	684786	144.769	5.43862	118825	149.667	10.3926	141230													193.504	15.8793	867493	208.264	19.9001	3020420													264	13.1056	1745790				290.948	10.2891	462660	330.752
C/M	129.203	6.74691	1636110	148.093	19.6143	629523																			204.568	26.0807	5389900													264.569	12.12	2645520
C/M	129.292	7.25242	1387920	145.237	21.1994	3244960																			206.009	24.076	5111130													264.693	10.528	1648280
C/M	129.495	6.63278	1260710	147.534	8.38337	124347																			205.915	26.4595	5275510													264.182	11.8781	1616390				289.249	13.7023	187440
C/M	129.336	6.18041	508175	144.773	6.85297	134649	152.517	12.8342	177612																203.259	27.387	3293950													263.962	13.0891	3282220
C/M	129.163	7.91477	1280220	147.527	9.59184	215956				157.022	9.59184	110958													204.955	26.6264	5414600													264.191	11.1554	2673590
C/M	129.693	6.50796	898010	144.796	8.4336	433761	149.526	15.2699	261519													190.252	13.8311	227087	205.737	25.1729	3390330													264.057	13.1984	1959550				290.596	13.2113	378367
C/M				144.983	8.98975	771373	153.238	13.2126	304251													194.53	16.8079	1821810				209.166	20.6802	1324680										263.589	14.3377	5236160
C/M	128.858	5.28012	166049	145.839	10.607	2566770																194.342	16.1193	1521370				208.221	21.4	1793110										263.583	14.0667	4869340
C/M	129.498	6.39541	819102	145.047	8.87969	978005																			203.928	27.1976	4549100													263.522	12.3221	3261080
C/M	129.574	6.67476	1745040																						207.189	26.4799	10273700													264.315	10.2336	1354270
C/M	129.214	6.74589	1282020																						204.318	27.1181	4532720													263.58	12.444	2820720
C/M	129.546	7.02453	1222430	144.632	9.72427	1867090																192.457	15.4654	537460	206.337	24.1542	3907230													263.567	12.5541	2791500
C/M	129.301	6.7904	1164260	149.154	9.33432	105090																			205.648	29.3878	6449190													263.616	12.7431	2916270
C/M	128.71	6.43878	511166	145.961	7.69446	374926	152.708	12.1833	242972																202.216	26.8554	3173060													263.641	12.9637	2051630				301.941	15.2047	269381
C/M	128.861	6.64692	676934	146.68	9.72464	781383				157.42	12.8934	872128													203.322	27.4971	5.9971													263.418	13.4154	2753200				287.746	14.8813	413947	335.05
C/M	129.566	7.90206	1179250	145.412	10.7551	16243900																			204.966	24.0912	4084870													263.898	11.9158	1486670
C/M	128.709	7.39782	980836	146.179	11.5853	2196940																			202.973	27.1169	3761870													263.807	13.1016	2161120
C/M	129.412	5.05224	199583	146.405	10.9618	8950810																			203.668	23.7921	1947320													264.552	15.4418	1456060				291.175	12.2981	364584
C/M	129.348	7.04772	1201040	146.066	10.3627	7431870																			205.303	25.2118	4415150													264.084	11.7835	1540660
C/M	129.221	6.91541	722762	145.587	9.9584	2639060																			203.828	26.8966	3910660													263.454	13.1161	2290830				282.167	26.1906	225859	332.244
C/M	129.787	7.62905	321987	146.214	13.2876	1583790																			204.761	24.3242	851247													264.534	13.0511	454509
C/M	129.967	6.32857	263331	146.431	5.5925	27508.2				154.331	10.6933	55174.5													205.544	27.1022	1148210													264.438	12.2244	358065
C/M	129.757	5.62866	42812	146.862	8.71827	118003				155.958	14.0511	169605													201.693	26.862	721214													265.269	14.4478	600819
C/M	129.961	5.49947	114779	146.724	10.1025	922236																			205.187	26.6896	945978													264.552	12.1641	399623
C/M	129.852	6.18981	192128	146.751	7.76327	75965.9				155.746	10.9328	56574.6													204.621	28.0085	1138140													264.424	12.5338	528015
C/M	129.694	6.32842	218836	146.322	7.68103	90975.6				154.055	12.5254	98693													205.039	27.2251	1085120													264.752	11.6602	299193
C/M	129.694	5.6709	126276	145.505	7.19097	108443	152.548	12.6567	119131																203.483	28.545	1049180													264.491	13.1727	583555
C/M				146.662	10.8679	1121080																			202.763	25.514	522754													264.78	13.9784	346748
C/M	129.761	4.62238	47130.8	146.164	9.87262	1084890																			203.431	26.4077	777365													264.978	13.1016	486529
C/M	128.916	6.5703	112763	146.203	8.14737	107533	153.226	12.3607	78574.2																202.744	27.7492	766354													264.638	12.995	479451
C/M				145.374	10.8479	5377440																			198.466	13.2085	252712	210.322	20.9102	474553										264.88	12.3554	375069
C/M	129.759	5.59982	86765.1	147.089	11.2848	599267																			205.15	26.6349	693343													265.132	11.9055	246376
C/M	129.773	6.26316	195939	146.146	7.84083	156358	153.902	10.5144	69402.1																205.339	27.1964	1290770													265.03	10.7051	229508
C/M	129.814	5.71142	108980	146.813	11.281	1259900																			204.661	26.6452	880133													265.045	12.735	280178
C/M	129.529	6.05063	199803	146.391	7.70953	128800	154.979	12.0575	119289																204.254	27.4031	1105470													264.784	12.7669	488983
C/M	129.522	6.27029	142411	146.193	7.84923	107805	153.184	12.8826	118794																204.514	28.0939	1082560													264.296	12.4614	446017
C/M	129.151	7.50969	233918				153.664	14.2401	166645																203.271	26.8499	941559													264.653	13.2309	650735
C/M	129.408	5.68092	71438.4				151.556	17.0172	295774																201.831	27.0028	954679													264.069	13.3785	926610							335.586
C/M	129.286	6.81552	314241																						206.649	29.9226	1655180													264.29	13.1021	265665
C/M	129.58	6.02224	114844	145.642	8.68336	321960				154.052	10.5142	110771													203.326	28.3811	1171590													264.55	13.0155	501469
C/M	129.78	5.83179	100072	145.571	8.5516	411179				153.29	14.0185	250594													204.285	27.0015	870779													264.726	13.4997	391903							331.792
C/M	129.283	6.38666	152535	146.197	8.1254	110531				154.346	13.4958	135379													203.368	28.0008	977794													264.574	13.2107	536034
C/M	129.697	5.12219	72921.9	145.709	8.6519	475848				154.205	12.8919	223648													203.491	27.4277	1080040													264.266	13.0635	597931							336.014
C/M	129.086	6.97068	187769				151.719	14.324	88940.1																204.087	27.7243	928684													264.325	12.5049	338954
C/M	129.77	6.3518	342712				152.867	12.9592	93272																205.716	27.2839	1404040													264.773	11.3951	382211							335.265
C/M	128.68	4.5899	55715.5	147.368	10.8071	744460																			202.57	27.0173	958424													264.722	13.9044	516973
C/M	129.234	4.9173	74311.6	146.931	11.6376	786950																			203.235	27.8852	992640													264.305	13.0834	547521
C/M				146.151	11.6355	2992420																			204.152	23.7015	595672													265.412	12.7868	310121
C/M	129.618	5.59928	108481	145.802	10.3068	833871																			204.272	26.6242	863007													264.946	13.2371	487300							335.141
C/M				145.726	10.797	10038100																			203.38	25.3653	1923380													264.749	10.9894	236232
C/M				145.516	10.7202	16946200																			199.033	7.67064	181133	207.971	13.8523	257286										264.954	14.1911	359981
C/M	129.363	6.29426	185494				151.063	13.7892	110264																203.986	27.6476	1228770													264.503	12.5568	724732
C/M	128.916	6.54677	256432	146.42	7.37895	95642.4	153.967	11.3371	104512																204.426	29.7951	1328230													264.526	12.1684	320446				292.946	14.215	90829
C/M	129.302	6.4682	169058				152.997	16.3033	336710																203.834	27.4871	1390660													264.223	12.6456	595628							335.476
C/M	129.071	6.14589	75875.9	145.447	7.97111	119118				154.641	14.3559	221276													202.205	26.9451	1004730													264.394	13.542	764248							333.614
C/M	129.736	5.87057	124061	145.316	7.80162	138661	153.155	13.3014	180097																204.457	28.541	1026310													264.89	12.7378	371506
C/M	128.992	6.62715	140168	147.044	9.09668	108660				155.742	11.0883	78208.3													202.234	27.3712	898626													264.07	13.2508	549271							337.157
C/M	129.983	5.45274	67796	146.19	8.45124	103395				155.071	13.2586	155088													202.472	27.2789	882731													264.34	13.5641	839266							332.593
C/M	129.489	5.79998	148195	145.583	7.87253	199851	153.028	13.3651	175014																204.451	27.7892	1251230													264.5	12.1883	351084							334.411
C/M	129.382	6.4496	302174							155.17	13.86	568346													204.926	26.562	1152610										248.853	6.87918	48568.7	264.186	12.415	479179							326.506
C/M	129.765	4.97152	87516	145.308	7.84894	246515	153.271	14.1441	233082																203.366	27.2996	1142330													264.328	13.0695	694401							334.791
C/M	129.656	5.72743	130690	145.54	7.69071	165643	153.112	12.6614	131104																203.997	280545	1019020													264.922	12.8448	382987							338.234
C/M	129.316	6.32229	82861.5				152.252	17.1302	218147																202.01	28105	896602													264.559	13.6816	646670							333.296
C/M				146.226	9.24894	579049				155.981	11.99	206407													203.481	27.6338	1165620													266.186	12.8096	350332							337.151
C/M				146.028	8.95294	648332				155.154	14.0278	422688													201.802	26.3041	971591													265.674	12.9506	370852							335.314
C/M				145.993	10.2193	2204110																			202.889	26.3309	1001600													265.81	13.3503	339323							335.367
C/M				147.603	11.9917	1185600																			196.188	17.7122	457998	207.93	24.5244	773341										265.846	13.5259	423862							335.523
C/M				147.974	12.1456	944742																			201.165	25.1787	1173620													265.219	13.7703	785347							335.858
C/M				146.566	9.61069	677582				155.059	13.7269	237863													202.387	26.9366	1040030													265.602	12.6034	273982							337.415
C/M				149.101	15.1026	838002				159.256	7.40642	59852													202.577	26.0854	1230060													265.563	13.3521	525588							335.859
C/M				145.943	10.0456	4283130																			202563	25.3568	1157550													265.839	13.9439	491489							336.224
C/M				146.317	10.3285	2415510																			202.68	25.3227	1064610													265.956	12.4966	399185							335.357
C/M				147.009	11.4723	3890200																			202.597	24.4774	917625													265.655	12.6491	382407							336.075
C/M				145.789	10.3283	9935330																			198.025	15.0941	495691	210.312	22.8186	483433										265.76	13.4369	431163							336.229
C/M	129.864	5.86095	98573.5	145.835	7.82479	256270				154.77	14.5648	423238													203.584	27.2824	1378380													266.271	12.497	301748							334.812
C/M				146.118	10.2639	3242420																			203.777	26.4551	1273040													265.734	11.9221	267020							336.193
C/M	128.999	6.46085	84155.1	146.156	8.35749	302431				154.484	14.6428	315178													202.388	28.1033	1101420													265.693	13.6664	361710							335.342
C/M	129.954	6.00195	141650	146.051	8.23056	195435				154.816	14.2708	267556													204.155	28.198	1291470													265.727	11.5064	321202							336.451
C/M				146.413	10.5205	2202430																			203.164	27.1942	1533280													265.892	12.8097	402441							335.777
C/M				145.656	8.46159	482267				154.422	14.4958	356412													201.927	27.9663	106437000000													265.912	13.554	285277							336.668
C/M				146.364	8.80254	678439				155.395	13.0172	358886													202.56	26.3425	1358720													265.669	13.7905	636733							336.652
C/M				146.431	9.26368	282958				155.535	13.444	341388													201.932	26.3758	1065010													265.661	14.3544	526592							336.416
Fossil				147.706	12.6714	120538000																			200.366	6.86192	1001790													263.821	15.9306	2275720
Fossil	127.83	7.3457	683607	146.421	12.6497	7491410																194.677	16.003	1296840	207.414	22.2767	1600050													262.729	13.5881	2080210				274.084	28.9776	532500
Fossil				148.615	13.1089	13008600																195.83	17.9532	1737920				210.24	21.3422	953066										262.774	15.8782	3285350
Fossil				148.892	13.6585	10328700																			199.509	21.65	1539190													262.579	15.9885	2,49454+6				286.172	20.2367	377134	332.733
Fossil				148.763	13.0783	32247000																			201.69	18.6666	2289060													262.952	14.9529	1851570				286.353	19.5884	395927	332.757
Fossil				149.218	14.1319	5481300																192.752	14.2648	568099	205.252	20.1044	1104660													262.65	16.54	2034290				286.245	21.3008	435190	333.012
Fossil				147.806	12.791	24917700																			200.7	17.8326	1688220													263.279	14.9117	2552150
Fossil				148.901	13.8391	7131780																			201.308	10.5115	1387580													262.744	14.4939	2550710
Fossil				148.444	13.5484	41462400																			200.449	11.1296	999136													263.197	15.9327	3128970
Fossil				148.769	13.3454	13977700																			200.133	18.5282	1328560													263.274	15.7649	2677190							333.617
Fossil				148.532	13.2999	11850700																			199.814	20.3926	1406450													262.897	16.4839	2744490				287.632	19.6602	494171	331.476
Fossil				148.017	12.4945	12637100																			199.689	20.309	1660250													263.149	15.3097	2785840
Fossil	127.372	9.34272	1010750	147.567	12.8541	6256710																195.704	17.573	1712510				211.37	24.379	1105620										263.128	14.2941	2531910				291.64	12.0634	462634	328.807
Fossil				149.258	13.8485	20448000																			200.462	18.0398	1629420													262.97	15.6462	3069280
Fossil				149.631	13.905	37819500																			201.795	12.5576	1097230													263.169	16.4352	2499230
Fossil	127.947	6.91114	783502	147.04	11.5526	7669190																			200.937	25.5405	3692640													263.725	14.4813	2459090				289.293	16.0648	548490
Fossil				148.241	13.4788	16509100																			199.759	18.8818	1445570													262.942	16.8703	2934050				287.279	18.5794	386701	331.448
Fossil				147.86	12.5082	7119160																194.768	15.6372	997517				207.637	20.2425	735868										262.837	15.1142	2789510				275.359	30.8961	598696	332.198
Fossil				147.542	12.1683	49550700																			199.523	8.59094	831439	209.009	13.7992	343324										263.772	14.6592	3391240
Fossil				147.938	13.0232	14105900																			197.89	13.6043	857127	211.066	14.941	288571										263.398	15.502	3003720
Fossil				147.638	12.5072	18413400																			201.932	20.3729	1746200													263.373	14.4515	1472610				286.692	18.9246	261584
Fossil				147.655	12.6328	125286000																			200.333	6.39844	876240													263.824	15.5917	2207830
Fossil				148.324	13.2264	7635820																195.499	14.6122	838113	206.989	17.7573	455309													263.112	16.0175	3759510							333.231
Fossil				147.646	13.2451	23314700																			199.169	16808	1615630													263.255	15.8953	3507170
Fossil	128.393	6.12363	329812	146.972	12.2083	7346920																			196.408	15.9033	1028610	209.091	21296	1126150										263.556	14.1321	1943260				283.681	19.0219	534597
Fossil				147.736	12.6652	18199200																			198.022	14.2192	125521000000	213.364	14.1415	369142										263.418	15.1449	3508980
Fossil				144.768	11.3537	1518290																			200.162	22.1542	167605													263.232	15.0221	172177				287.949	14.6095	37767
Fossil				143.946	9.13886	336299	151.062	15.99	202608																199.539	25.7335	337891													263.798	15.1178	266701							336.347
Fossil				144.056	10.9045	3384750																			196.39	13.974	163831	209.179	16.3619	93116										263.925	14.6055	273386							332.371
Fossil				143.964	8.78305	295571	152.098	15.0099	172732																199.581	25.1609	307254													263.919	13.2795	230520
Fossil				145.021	11.0908	2589030																			198.955	22.3408	420930													263.315	14.1314	522214
Fossil				143.769	8.16879	252939	152.008	14.2293	98465																201.491	28.09	481870													263.447	12.6128	172026
Fossil				144.183	10.6878	1447600																			200.135	23.6903	258142													263.909	14.0567	312410							333.159
Fossil				145.159	10.9685	1971390																			199.086	24.3792	450757													263.453	15.7487	494501				289.339	12.7638	100002	331.463
Fossil				145.467	11.7954	701738																193.63	15.2577	231814	206.892	20.456	235883													263.738	14.4997	703119
Fossil				144.42	9.36299	623559	152.723	13.76	211657																198.971	25.2173	600505													263.136	14.6422	543012				283.629	17.3276	112931	331.812
Fossil				144.9	10892	7191930																			197.124	131354	311564	209.391	159434	191320										263.122	15.0842	510284
Fossil	127.812	4.47556	53262.5	144.728	10.6631	2810730																			201.775	24.955	779715													263.45	12.9922	417006
Fossil				145.08	11.3789	3581660																			197.136	15.6501	330590	212.192	16.1625	149239										262.987	14.0406	559386
Fossil				145.121	11.2145	3046950																			199.012	22.3379	503151													263.361	14.9016	718062
Fossil				148.216	13.4249	1582310																			198.861	23.4882	614630													263.774	15.183	669074
Fossil				147.849	12.1212	2609150																			200.441	22.8278	594269													264.458	14.574	715312
Fossil				147.122	11.6961	2120080																			196.116	17.2967	411541	210.895	21.277	258878										264.263	15.1154	662148
Fossil				147.849	12.0049	2522150																195.673	16.6932	406028				209.268	20.4684	247632										263.919	15.1199	742464
Fossil				147.562	12.389	3413170																195.239	15.2435	357349	206.913	21.2118	444311													264.633	14.1726	645059
Fossil				147.983	12.995	5645280																			200.878	18.6032	520605													264.382	16.0441	564164
Fossil				147.651	12.1895	8746150																			198.345	14.3767	463762	210.185	19.6523	293021										264.485	15.808	554264
Fossil				147.79	12.1298	2858380																196.192	17.0799	491065				208.357	22.8675	447447										264.599	14.8232	643892
Fossil				147.788	12.6523	3275480																			200.753	23.2041	774445													264.916	14.733	583092
Fossil				147.616	12.0732	2634890																195.731	16.8904	463123				209.449	22.132	357233										264.111	14.5708	624860
Fossil				148.214	13.1858	1489710																			199.105	22.9592	607650													263.976	15.1372	756067
Fossil				147.546	12.1994	5554940																			201.344	20.71	629281													264.502	14.4467	498153
Fossil				147.904	12.5621	1789860																194.801	15.725	292789	206.55	20.4217	306245													264.831	14.8868	625051
Fossil				147.447	11.7926	6648500																			198.17	15.4156	447922	210.116	21.1843	307515										264.363	14.007	526961
Fossil				148.199	12.9601	3566910																			200.221	22.2956	798466													264.392	15.9305	696922
Fossil				147.823	12.5943	2144860																			201.297	11.707	477016													264.981	14.5628	446348
Fossil				146.896	12.028	2224560																			199.448	24.2873	666398													263.186	15.2099	690121
Fossil				147.083	12.1146	2893790																			200.801	25.2013	1208930													263.584	14.1231	451165							336.101
Fossil				147.113	11.8607	1950220																			199.573	24.7884	722637													263.614	15.0805	723185
Fossil				147.645	13.1702	4660460																			200.15	21.9453	727475													264.288	15.0713	624633							335.522
Fossil				146.519	12.074	3341050																			199.931	21.2323	526621													264.184	15.0934	737911
Fossil				146.36	9.9252	800702				154.731	14.0264	428908													200.487	25.7282	867552													264.087	14.9721	468880							335.938
Fossil				146.774	11.9863	4744070																			200.796	20.1635	470148													264.353	13.9734	523318
Fossil				148.169	12.4547	6724610																			200.59	19.6079	684695													263.911	14.7742	631188
Fossil				146.867	11.6595	8041930																			201.358	19.5135	569016													264.133	14.8852	604493
Fossil				146.868	11.6776	8031850																			201.362	19.6213	571603													264.134	15.0457	599808
Fossil				146.751	11.5009	2715810																			201.72	23.6311	613287													264.727	15.4245	485930
Fossil				147.413	12.0608	1432090																194.61	15.6909	250919	206.914	21.5916	232242													263.871	15.6302	736114
Fossil				147.412	12.0584	1432480																194.614	15.6936	251172	206.926	21.5834	231962													263.871	15.63	736182
Fossil				147.424	12.1579	3021310																			200.531	22.2648	557536													264.359	14.84	632640
Fossil				147.542	12.1892	2929300																			200.639	21.9997	474223													264.702	14.4468	535243
Fossil				147.306	12.103	3812010																			200.678	19.15	339058													264.318	15.3557	514133							333.697
Fossil				147.345	11.6679	2391090																			199.263	23.0246	296487													263.515	19.091	337012				292.009	10.9952	82233.4	332.379
Fossil				147.345	11.667	2399510																			199.225	22.8881	291058													263.528	19.2049	349375				292.052	11.1602	96529.1	332.195
Fossil				147.698	12.3435	2618330																			199.96	22.7004	635812													264.621	14.7725	512857							334.654
Fossil				148.216	13.0601	10546400																			201.073	11.4518	252449													264.533	15.8714	336414
Fossil				148.064	12.862	1863290																			199.337	20.4718	334552													264.121	15.2076	576902
Fossil				147.924	12.1069	1364110																			201.776	26.3282	998225													265.261	13.7935	367250							335.847
Fossil				149.01	13.3615	808676																			201.51	26.1357	948693													265.291	14.2319	430196							336.798
Fossil				147.692	11.2304	1090380																			202.251	27.2936	1065670													265.383	13.201	347271							336.761
Fossil				147.724	112479	1249210																			202.742	28.1942	1316550													265.194	12.5667	357824							336.003
Fossil				147.924	12.2787	9702540																			198.264	14.5217	505252	209.916	20.6487	420263										265.337	14.6894	353894							333.777
Fossil				147.917	12.0997	2027310																			196.43	17.6056	489100	208.656	25.2359	596714										265.417	14.8149	498018							334.923
Fossil				147.507	12.1735	3737790																			197.66	17.6015	540470	210.447	24.903	452301										265.215	14.6254	362782							336.12
Fossil				147.645	11.8443	1461450																			195.531	17.3111	423220	208.106	25.6013	716131										265.81	14.865	347518							336.92
Fossil				147.212	11.1336	3427830																			197.912	18.6817	561608	211.337	25.7693	483183										265.804	13.2903	250143							338.078
Fossil				147.891	12.2979	2196750																			195.636	17.5865	429892	207.49	24.6612	574781										265.428	14.6037	416761							335.508
Fossil				147.982	12.3151	1410200																			197.01	19.5168	533359	210.098	25.0247	373535										265.223	13.4252	443038							337.687
Fossil				148.284	12.8794	1462600																			201.552	25.4134	940716													265.745	14.3055	326492							337.296
Fossil				149.137	13.5574	1417010																			201.379	26.3827	1096430													265.573	14.3836	394499							336.621
Fossil				148.259	12.4964	2194260																			194.891	17.0901	554017	207.394	24.8661	882368										265.079	14.8503	485980							338.391
Fossil				148.113	12.675	1462920																			200.694	25.4133	1167400													265.136	14.2134	497559							335.681
Fossil				147.525	11.3744	2255520																			196.136	17.7274	573787	208.747	25.9422	928866										265.538	13.7774	404167							335.68
Fossil				147.563	11.4947	1799240																			195.749	17.6628	444755	207.799	24.86	718371										265.208	13.8146	427687							336.032
Fossil				147.622	11.7108	1907600																			201.546	25.9501	1117090													265.158	14.2746	459275							335.493
Mica clast							150.733	17.8309	105184																198.3	18.2675	160687				214.725	10.9533	46688.3							264.102	13.2507	296954
Mica clast							149.767	16.2107	80313.2													190.633	19.3817	576736				208.37	17.6206	122405										261.138	18.801	865957
Mica clast							152.682	17.9995	92517.7													193.573	15.6033	94673.1				208.821	16.9517	41884										262.516	13.9018	320697
Mica clast				143.987	9.26545	482470				155.298	16.2715	141735										194.611	17.3289	464640							213.823	15.2889	185963							262.541	14.3652	1856630
Mica clast							152.112	18.3915	305673																203.605	26.8719	741794													263.545	14.018	1539330
Mica clast				143.896	11.1251	2740550																			199.675	19.0467	717765				216.319	11.4933	256651							263.65	13.8108	1940610
Mica clast																									198.995	19.3825	797649				216.462	11.4729	225833							264.072	14.0012	1776490
Mica clast							149.892	16.2581	125263																198.935	18.5652	161098				214.911	10.3949	46947.1							263.748	13.4748	508709
Mica clast							151.578	17.3694	141005																198.164	20.5955	219127													263.478	13.4887	479977
Mica clast							149.008	17.0228	129583													193.915	13.995	63939.5				207.634	21.3382	69981.4										263.602	14.003	279302
Mica clast				143.636	8.51843	133815	152.744	15.8381	147644													193.283	14.829	116196				206.923	21.3558	145536										264.231	13.2718	397422
Mica clast				144.655	8.02256	71458.8	152.844	142161	178976																201.37	25538	368321													264.023	13.6773	327641
Mica clast							151.162	18.5717	269572																199.528	25.139	302189													263.801	13.4623	425099
Mica clast				144.06	7.62159	99767.7	152.266	14.1953	78292.8																198.933	17.9605	131215				215.95	12.4967	54320.7							264.047	13.3957	463603
Mica clast				144.349	8.08032	189069	152.277	14.4594	83180																197.436	18.503	251433				213.674	15.3909	101133							263.574	12.3827	435576
Mica clast							151.572	17.4123	71062.3																198.033	19.0323	206236				216.416	14.1181	61221.1							264.823	13.4297	616335
Mica clast																						193.93	20.3038	423106							215.132	13.7382	43684.9							262.761	15.2648	780756
Mica clast				144.633	7.01784	40892.1	151.354	12.2784	44516.3																200.166	24.0655	195055				217.685	9.79076	42924.7							264.794	13.6474	608281
Mica clast				145.406	7.41524	38546.1	153.923	13.8271	32693.7																198.089	16.873	137431				215.351	12.2576	44251.4							263.641	14.0036	579100
Mica clast				145.766	9.17852	62785.8				156.532	18.376	86035.7													196.593	13.3402	73743.3	211.806	16.5194	47156.5										264.065	13.601	571053
Mica clast				145.581	9.36284	123152				154.969	13.8707	86691.2													196.316	19.9734	245310				213.087	16.3098	78678.2							264.444	14.4523	446146
Mica clast																									199.499	17.1961	205042				216.727	10.9123	57943.9							264.906	13.177	558117
[truncated: 63 more columns]
