# Supplementary material for: The role of volcanic-derived clays in the preservation of Ediacaran biota from the Itajaí Basin (ca. 563 Ma, Brazil)
Source: Sci Rep. 2021 Mar 3;11:5013. doi: 10.1038/s41598-021-84433-0 (PMC7930025; doi:10.1038/s41598-021-84433-0)
Supplement: Supplementary file 5 — Supplementary Information 5. [file 41598_2021_84433_MOESM5_ESM.xlsx]

## Sheet: Planilha1
Date of analysis	Series	Point	Static center	Pot	Mineral/Structure	Identified polymorph
2018_08	Af236-2-Region1	1	750	0.05	TiO2 Fossil	Anatase
2018_08	Af236-2-Region1	2	750	0.05	TiO2 Fossil	Anatase
2018_08	Af236-2-Region1	3	750	0.05	TiO2 Fossil	Anatase
2018_08	Af236-2-Region1	4	750	0.05	TiO2 Fossil	Anatase
2018_08	Af236-2-Region1	5	750	0.05	TiO2 Fossil	Anatase
2018_08	Af236-2-Region1	6	750	0.05	TiO2 Fossil	Anatase
2018_08	Af236-2-Region1	7	750	0.05	TiO2 Fossil	Anatase
2018_08	Af236-2-Region1	8	750	0.05	TiO2 Fossil	Anatase
2018_08	Af236-2-Region1	9	750	0.05	TiO2 Fossil	Anatase
2018_08	Af236-2-Region1	10	750	0.05	TiO2 Fossil	Anatase
2018_08	Af236-2-Region1	11	750	0.05	TiO2 Fossil	Anatase
2018_08	Af236-2-Region1	12	750	0.05	TiO2 Fossil	Anatase
2018_08	Af236-2-Region1	13	750	0.05	TiO2 Fossil	Anatase
2018_08	Af236-2-Region1	14	750	0.05	TiO2 Fossil	Anatase
2018_08	Af236-2-Region1	15	750	0.05	TiO2 Fossil	Anatase
2018_08	Af236-2-Region1	16	750	0.05	TiO2 Fossil	Anatase
2018_08	Af236-2-Region1	17	750	0.05	TiO2 Fossil	Anatase
2018_08	Af236-2-Region1	18	750	0.05	TiO2 Fossil	Anatase
2018_08	Af236-2-Region1	19	750	0.05	TiO2 Fossil	Anatase
2018_08	Af236-2-Region1	20	750	0.05	TiO2 Fossil	Anatase
2018_08	Af236-2-Region1	1	750	0.05	TiO2 Matrix	Anatase
2018_08	Af236-2-Region1	2	750	0.05	TiO2 Matrix	Anatase
2018_08	Af236-2-Region1	3	750	0.05	TiO2 Matrix	Anatase
2018_08	Af236-2-Region1	4	750	0.05	TiO2 Matrix	Anatase
2018_08	Af236-2-Region1	5	750	0.05	TiO2 Matrix	Anatase
2018_08	Af236-2-Region1	6	750	0.05	TiO2 Matrix	Anatase
2018_08	Af236-2-Region1	7	750	0.05	TiO2 Matrix	Anatase
2018_08	Af236-2-Region1	8	750	0.05	TiO2 Matrix	Anatase
2018_08	Af236-2-Region1	9	750	0.05	TiO2 Matrix	Anatase
2018_08	Af236-2-Region1	10	750	0.05	TiO2 Matrix	Anatase
2018_08	Af236-2-Region1	11	750	0.05	TiO2 Matrix	Anatase
2018_08	Af236-2-Region1	12	750	0.05	TiO2 Matrix	Anatase
2018_08	Af236-2-Region1	13	750	0.05	TiO2 Matrix	Anatase
2018_08	Af236-2-Region1	14	750	0.05	TiO2 Matrix	Anatase
2018_08	Af236-2-Region1	15	750	0.05	TiO2 Matrix	Anatase
2018_08	Af236-2-Region1	16	750	0.05	TiO2 Matrix	Anatase
2018_08	Af236-2-Region1	17	750	0.05	TiO2 Matrix	Anatase
2018_08	Af236-2-Region1	18	750	0.05	TiO2 Matrix	Anatase
2018_08	Af236-2-Region1	19	750	0.05	TiO2 Matrix	Anatase
2018_08	Af236-2-Region1	20	750	0.05	TiO2 Matrix	Anatase
2018_08	Af236-2-Region2	1	750	0.05	TiO2 Fossil	Anatase
2018_08	Af236-2-Region2	2	750	0.05	TiO2 Fossil	Anatase
2018_08	Af236-2-Region2	3	750	0.05	TiO2 Fossil	Anatase
2018_08	Af236-2-Region2	4	750	0.05	TiO2 Fossil	Anatase
2018_08	Af236-2-Region2	5	750	0.05	TiO2 Fossil	Anatase
2018_08	Af236-2-Region2	6	750	0.05	TiO2 Fossil	Anatase
2018_08	Af236-2-Region2	7	750	0.05	TiO2 Fossil	Anatase
2018_08	Af236-2-Region2	8	750	0.05	TiO2 Fossil	Anatase
2018_08	Af236-2-Region2	9	750	0.05	TiO2 Fossil	Rutile
2018_08	Af236-2-Region2	10	750	0.05	TiO2 Fossil	Anatase
2018_08	Af236-2-Region2	11	750	0.05	TiO2 Fossil	Anatase
2018_08	Af236-2-Region2	12	750	0.05	TiO2 Fossil	Anatase
2018_08	Af236-2-Region2	13	750	0.05	TiO2 Fossil	Anatase
2018_08	Af236-2-Region2	14	750	0.05	TiO2 Fossil	Anatase
2018_08	Af236-2-Region2	15	750	0.05	TiO2 Fossil	Anatase
2018_08	Af236-2-Region2	16	750	0.05	TiO2 Fossil	Anatase
2018_08	Af236-2-Region2	17	750	0.05	TiO2 Fossil	Anatase
2018_08	Af236-2-Region2	18	750	0.05	TiO2 Fossil	Anatase
2018_08	Af236-2-Region2	19	750	0.05	TiO2 Fossil	Anatase
2018_08	Af236-2-Region2	20	750	0.05	TiO2 Fossil	Anatase
2018_08	Af236-2-Region2	21	750	0.05	TiO2 Fossil	Anatase
2018_08	Af236-2-Region2	22	750	0.05	TiO2 Fossil	Anatase
2018_08	Af236-2-Region2	23	750	0.05	TiO2 Fossil	Anatase
2018_08	Af236-2-Region2	24	750	0.05	TiO2 Fossil	Rutile
2018_08	Af236-2-Region2	25	750	0.05	TiO2 Fossil	Anatase
2018_08	Af236-2-Region2	26	750	0.05	TiO2 Fossil	Anatase
2018_08	Af236-2-Region2	27	750	0.05	TiO2 Fossil	Rutile
2018_08	Af236-2-Region2	28	750	0.05	TiO2 Fossil	Anatase
2018_08	Af236-2-Region2	29	750	0.05	TiO2 Fossil	Anatase
2018_08	Af236-2-Region2	30	750	0.05	TiO2 Fossil	Rutile
2018_08	Af236-2-Region2	1	750	0.05	TiO2 Matrix	Anatase
2018_08	Af236-2-Region2	2	750	0.05	TiO2 Matrix	Rutile
2018_08	Af236-2-Region2	3	750	0.05	TiO2 Matrix	Anatase
2018_08	Af236-2-Region2	4	750	0.05	TiO2 Matrix	Anatase
2018_08	Af236-2-Region2	5	750	0.05	TiO2 Matrix	Anatase
2018_08	Af236-2-Region2	6	750	0.05	TiO2 Matrix	Anatase
2018_08	Af236-2-Region2	7	750	0.05	TiO2 Matrix	Anatase
2018_08	Af236-2-Region2	8	750	0.05	TiO2 Matrix	Rutile
2018_08	Af236-2-Region2	9	750	0.05	TiO2 Matrix	Rutile
2018_08	Af236-2-Region2	10	750	0.05	TiO2 Matrix	Anatase
2018_08	Af236-2-Region2	11	750	0.05	TiO2 Matrix	Rutile
2018_08	Af236-2-Region2	12	750	0.05	TiO2 Matrix	Rutile
2018_08	Af236-2-Region2	14	750	0.05	TiO2 Matrix	Anatase
2018_08	Af236-2-Region2	15	750	0.05	TiO2 Matrix	Anatase
2018_08	Af236-2-Region2	16	750	0.05	TiO2 Matrix	Anatase
2018_08	Af236-2-Region2	17	750	0.05	TiO2 Matrix	Rutile
2018_08	Af236-2-Region2	18	750	0.05	TiO2 Matrix	Rutile
2018_08	Af236-2-Region2	19	750	0.05	TiO2 Matrix	Rutile
2018_08	Af236-2-Region2	20	750	0.05	TiO2 Matrix	Anatase
2018_08	Af236-2-Region2	21	750	0.05	TiO2 Matrix	Anatase
2018_08	Af236-2-Region2	22	750	0.05	TiO2 Matrix	Rutile
2018_08	Af236-2-Region2	23	750	0.05	TiO2 Matrix	Rutile
2018_08	Af236-2-Region2	24	750	0.05	TiO2 Matrix	Rutile
2018_08	Af236-2-Region2	25	750	0.05	TiO2 Matrix	Rutile
2018_08	Af236-2-Region2	26	750	0.05	TiO2 Matrix	Rutile
2018_08	Af236-2-Region2	27	750	0.05	TiO2 Matrix	Rutile
2018_08	Af236-2-Region2	28	750	0.05	TiO2 Matrix	Rutile
2018_08	Af236-2-Region2	29	750	0.05	TiO2 Matrix	Rutile
2018_08	Af236-2-Region2	30	750	0.05	TiO2 Matrix	Anatase
2018_08	Af236-2-Region3	1	750	0.05	TiO2 Fossil	Anatase
2018_08	Af236-2-Region3	2	750	0.05	TiO2 Fossil	Anatase
2018_08	Af236-2-Region3	3	750	0.05	TiO2 Fossil	Anatase
2018_08	Af236-2-Region3	4	750	0.05	TiO2 Fossil	Anatase
2018_08	Af236-2-Region3	5	750	0.05	TiO2 Fossil	Anatase and rutile
2018_08	Af236-2-Region3	6	750	0.05	TiO2 Fossil	Anatase
2018_08	Af236-2-Region3	7	750	0.05	TiO2 Fossil	Anatase
2018_08	Af236-2-Region3	8	750	0.05	TiO2 Fossil	Anatase
2018_08	Af236-2-Region3	9	750	0.05	TiO2 Fossil	Rutile
2018_08	Af236-2-Region3	10	750	0.05	TiO2 Fossil	Anatase
2018_08	Af236-2-Region3	11	750	0.05	TiO2 Fossil	Anatase
2018_08	Af236-2-Region3	12	750	0.05	TiO2 Fossil	Anatase
2018_08	Af236-2-Region3	13	750	0.05	TiO2 Fossil	Anatase
2018_08	Af236-2-Region3	14	750	0.05	TiO2 Fossil	Anatase and rutile
2018_08	Af236-2-Region3	15	750	0.05	TiO2 Fossil	Anatase
2018_08	Af236-2-Region3	16	750	0.05	TiO2 Fossil	Anatase and rutile
2018_08	Af236-2-Region3	1	750	0.05	TiO2 Matrix	Rutile
2018_08	Af236-2-Region3	2	750	0.05	TiO2 Matrix	Anatase
2018_08	Af236-2-Region3	3	750	0.05	TiO2 Matrix	Anatase
2018_08	Af236-2-Region3	4	750	0.05	TiO2 Matrix	Rutile
2018_08	Af236-2-Region3	5	750	0.05	TiO2 Matrix	Anatase
2018_08	Af236-2-Region3	6	750	0.05	TiO2 Matrix	Anatase
2018_08	Af236-2-Region3	7	750	0.05	TiO2 Matrix	Anatase
2018_08	Af236-2-Region3	8	750	0.05	TiO2 Matrix	Anatase
2018_08	Af236-2-Region3	9	750	0.05	TiO2 Matrix	Anatase
2018_08	Af236-2-Region3	10	750	0.05	TiO2 Matrix	Anatase
2018_08	Af236-2-Region3	11	750	0.05	TiO2 Matrix	Anatase
2018_08	Af236-2-Region3	12	750	0.05	TiO2 Matrix	Anatase
2018_08	Af236-2-Region3	13	750	0.05	TiO2 Matrix	Rutile
2018_08	Af236-2-Region3	14	750	0.05	TiO2 Matrix	Rutile
2018_08	Af236-2-Region3	15	750	0.05	TiO2 Matrix	Rutile
2018_08	Af236-2-Region3	16	750	0.05	TiO2 Matrix	Rutile
Randomly chosen grains of TiO2
	Anatase	Rutile	Both	Total
Fossil	58	5	3	66
Matrix/Cement	43	22	0	65
TiO2 disseminated in clays (based on data presented in the Supplementary Table 3)
		Matrix			Fossils
		Anatase	Total points		Anatase	Total points
2017_06B	Region 1	6	18		21	21
2018_08	Region 2	5	6		5	5
2018_08	Region 1	9	20		16	16
2018_08	Region 2	8	30		21	21
2018_08	SDSL	9	19		17	18
	Total	37	93		80	81
